# Supplementary material for: Engineering Escherichia coli for Poly-β-hydroxybutyrate Production from Methanol
Source: Bioengineering (Basel). 2023 Mar 26;10(4):415. doi: 10.3390/bioengineering10040415 (PMC10135841; doi:10.3390/bioengineering10040415)
Supplement: Supplementary file 1 [file bioengineering-10-00415-s001.zip]

Archive with 1 entries (1 files):
- bioengineering-2168315-supplementary.xlsx
