# Supplementary material for: Engineering Escherichia coli for Poly-β-hydroxybutyrate Production from Methanol
Source: Bioengineering (Basel). 2023 Mar 26;10(4):415. doi: 10.3390/bioengineering10040415 (PMC10135841; doi:10.3390/bioengineering10040415)
Supplement: Supplementary file 1 [file bioengineering-10-00415-s001.zip › bioengineering-2168315-supplementary.xlsx]

## Sheet: Supplementary Table S1
Supplementary Table S1. Primer sequences were used in this study. The first column includes the primer name that contains the information about the amplified gene and corresponding vector. The second column contains the primer sequences with restriction enzyme sites.
Primer	Sequence
01. Fwd-Mdh2-Bm-MGA3，pET28a	CCGGAATTCCATAGCGTTTTTGATGATCTGGATAACTTCTTC
02. Rev_Mdh2_Bm_MGA3，pET28a	CGCGGATCCAATGACCAACACCCAGTCTGCTTTC
03. Fwd_mdh-CT-Cn-N-1, pET28a	CGCGGATCCATGACCCATCTGAACATTGCGAAC
04. Rev_mdh-CT-Cn-N-1, pET28a	CCCAAGCTTTTACATCGCCGCCGCAAAAAT
05. Fwd_TaADH_Ta_DSM, pET28a	CCCAAGCTTTCAGGATACTCTCATCGATATGAGTATCCTCC
06. Rev_TaADH_Ta_DSM, pET28a	CTAGCTAGCATGAAGGCTGCTCTTGTATATGAACCG
07. Fwd_hps-phi_fusion, pET28a	CGAGCTCGGCTAACATAGGGTGGATCTATGATTCTGCAGGTGGCGCTGGA
08. Rev_hps-phi_fusion, pET28a	ACGCGTCGACTTATTCCAGGGTCGCATGTTTT
09. Fwd_pacyc-trc-mcs1, pACYCduet-1	CCGGCTCGTATAATGGGAATTGTGAGCGGATAACAATTCCCCTGTAGA
10. Rev_pacyc-trc-mcs1, pACYCduet-1	ATGATTAATTGTCAAATTTCCTAATGCAGGAGTCGCATAAGGG
11. Fwd_GGA-pacyc-trc-mcs1, pACYCduet-1	CCGGTCTCATCATCCGGCTCGTATAATG
12. Rev_GGA-pacyc-trc-mcs1, pACYCduet-1	CCGGTCTCAATGATTAATTGTCAAATT
13. Fwd_pacyc-trc-mcs2, pACYCduet-1-mcs1	CCGGCTCGTATAATGGGAATTGTGAGCGGATAACAATTCCCCATCTTAGTATAT
14. Rev_pacyc-trc-mcs2, pACYCduet-1-mcs1	ATGATTAATTGTCAAATTTCGATTATGCGGCCGTGTACAATACGATTA
15. Fwd_GGA-pacyc-trc-mcs2, pACYCduet-1-mcs1	CCGGTCTCAATGATTAATTGTCAAATTTCGATTATGCGGC
16. Rev_GGA-pacyc-trc-mcs2, pACYCduet-1-mcs1	CCGGTCTCATCATCCGGCTCGTATAATGGGAATTGT
17. Fwd_29-mdh2, pZQ	CGCGGATCCAATGACCAACACCCAGTCTGCTTTC
18. Rev_30-mdh2, pZQ	CCGGAATTCTTACATAGCGTTTTTGATGATCTGGATAACTTCTTC
19. Fwd_31-hps-phi, pZQ-mdh2	GGAATTCCATATGATGATTCTGCAGGTGGCGC
20. Rev_32-hps-phi, pZQ-mdh2	CCCTCGAGTTATTCCAGGGTCGCATGTTTTTTGC
21. Fwd_33-mdh-CT, pZQ	CGCGGATCCGATGACCCATCTGAACATTGCGAAC
22. Rev_34-mdh-CT, pZQ	CCCAAGCTTTTACATCGCCGCCGCAAAAAT
23. Fwd_31-hps-phi, pZQ-mdh-CT	GGAATTCCATATGATGATTCTGCAGGTGGCGC
24. Rev_32-hps-phi, pZQ-mdh-CT	CCCTCGAGTTATTCCAGGGTCGCATGTTTTTTGC
25. Fwd_fxpk	TCCCCCGGGTTACGCGTCCGGGAACTCA
26. Rev_fxpk	CCCGGATCCATGCATCATCATCATCATCA
27. F1-frmA	TGATTCCTTCTGCCGCCCGCTATC
28. B1-frmA	CTGAAGTGGACGGGGTAAACCTGCGGGAAACTCTCGCTCTTCCTCAATATGG
29. F2-frmA	TTTCCCGCAGGTTTACCCCGTCCACTTCAGTAGGGATAACAGGGTAATG
30. B2-frmA	CTGAAGTGGACGGGGTAAACCTGCGGGAAAATTACCCTGTTATCCCTACT
31. F3-frmA	TTTCCCGCAGGTTTACCCCGTCCA
32. B3-frmA	GTTGCCGGAAAATGATGCATCAC
